# Supplementary material for: The Formation of RNA Pre-Polymers in the Presence of Different Prebiotic Mineral Surfaces Studied by Molecular Dynamics Simulations
Source: Life (Basel). 2022 Dec 30;13(1):112. doi: 10.3390/life13010112 (PMC9860743; doi:10.3390/life13010112)
Supplement: Supplementary file 1 [file life-13-00112-s001.zip]

Archive with 1 entries (1 files):
- life-2087913-supplementary.pdf
